# Supplementary material for: MiR-205-driven downregulation of cholesterol biosynthesis through SQLE-inhibition identifies therapeutic vulnerability in aggressive prostate cancer
Source: Nat Commun. 2021 Aug 20;12:5066. doi: 10.1038/s41467-021-25325-9 (PMC8379214; doi:10.1038/s41467-021-25325-9)
Supplement: Supplementary file 6 — Source Data [file 41467_2021_25325_MOESM6_ESM.xlsx]

## Sheet: Fig. 1
Fig. 1c												Fig. 1d
SQLE expression score												SQLE/PSA coorelation
Gleason <6	Gleason 7a	Gleason 7b	Gleason >8	pT2	pT3	pT4	pN0	pN1	R0	R1		TMA core	SQLE	PSA (ng/ml)
1	2	8	8	8	8	6	2	6	1	8		1	1
1	3	4	8	0	8	4	9	12	3	4		2	2
4	4	9	9	1	0	8	4	9	4	6		3	8
3	12	9	12	2	6	9	4	6	12	12		4	3	14.1
4	4	8	9	4	3	12	6	12	4	9		5	4
4	6	9	12	12	9	9	3	9	4	6		6		7.43
3	3	8	8	4	12	9	6	9	0	4		7	12	7.5
2	1	8	8	8	9	9	3	8	2	6		8	4	10.4
4	4	8	9	6	9	6	9	4	0	8		9	4
1	6	6	9	8	6	9	4	8	8	8		10		8.7
1	4	9	12	6	9	4	3	9	1	4		11	0	7.87
4	6	6	9	6	3	4	3	9	3	12		12	2	11.86
4	4	9	9	9	8	9	4	6	8	8		13	0
4	6	8	9	3	0	9	4	9	0	8		14	8	9.1
3	6	8	4	4	9	8	4	12	6	4		15	1	7.3
4	3	12	9	2	6	4	1	9	3	9		16	3	5.79
3	4	8	8	0	9	4	2	8	1	12		17	8	16.25
4	6	9	9	4	8	9	8	2	4	9		18		12.45
4	6	6	9	3	12	8	3	6	9	3		19		8.7
3	3	9	9	6	4	6	4	8	0	6		20	0	5.9
4	4	8	8	1	6	4	12	9	0	6		21	6	5.06
3	6	8	8	6	1	8	4		1	4		22	3	18.06
1	8	8	9	4	8	9	4		2	4		23		23
2	6	4	4	4	8	9	0		9	4		24	1	5.09
1	8	12	8	4	8	9	0		6	8		25	4	32.3
4	6	9	8	6	8	6	8		1	9		26	4	4.7
0	4	12	9	4	9		1		6	4		27	9	16
2	4	9	6	0	9		3		4	9		28	0	4.43
0	3	8	12	8	0		8		1	6		29	0	7.93
1	4	6	9	6	3		0		12	6		30	1	2.89
3	8	3	9	8	6		6		9	6		31	2	9.65
0	6	8	9	6	6		3		4	0		32	6	75
0	4	8	8	8	4		1		6	8		33	9	5.9
0	4	6	8	9	4		4		3	9		34	8	1.06
1	9	8	8	3	6		4		9	9		35	4
2	4	8	9	6	8		9		4	4		36	6	7.52
6	6	8	12	0	8		0		9	9		37	1	8.11
1	4	8	12	6	2		0		6	3		38
1	4	12	8	9	6		1		8	3		39		8.5
4	6	4	8	4	3		2		9	2		40	6	0.4
4	2	6	8	3	4		6		12	2		41	4	5.6
3	12	9	9	4	6		9		4	6		42	1	5.87
4	4	9	9	4	8		8		6	9		43	12	7
6	4	8	6	9	12		4		3	9		44	6
0	4	8	9	6	3		6		12	3		45	9	6.4
3	6	6	8	4	4		1		8	9		46	4	4.6
4	6	8	9	2	6		6		3	8		47	12	7.4
9	6	9	9	3	8		4		4	8		48	9
3	4	9	9	4	6		1		8	6		49	6	48
4	6	9	9	4	3		12		6	4		50	3	6.5
1	9	4	9	4	8		4		8	6		51	9	11.9
3	4	4	9	4	3		6		0	12		52	4	2.3
3	6	8	8	3	9		3		8	4		53	9	11.6
4	8	9	12	3	4		9		3	9		54	6	4.16
3	6	9	9	3	8		9		6	6		55	8
2	6	8	9	4	9		6		9	9		56	9	5.44
0	6	6	12	4	3		8		4	9		57	12	15
3	6	8	9	4	1		9		9	3		58	4
2	8	9	9	3	2		12		8	6		59	6	1.8
0	6	4		4	3		3		6	4		60	3	9
3	4	8		2	9		12		6	6		61	12	32
6	6	4		4	3		8		4	4		62	8
4	6	8		3	6		4		9	8		63	3	10.8
4	4	8		8	8		8		8	8		64	4
3	4	12		4	8		8		12	8		65	8	27
2	4	8		4	6		0		8	9		66	6	24
3	4	8		3	9		8		4	4		67	6	7.4
0	6	8		6	9		4		9	12		68	8	3.9
2	6	8		9	8		9		3	9		69	0	7
3	0	4		3	4		6		4	3		70	8
4	6	9		4	4		9		3	2		71	4
3	4	8		3	3		8		6	12		72	3	9
1	6	8		2	4		6		8	6		73	6	1.09
6	8	6		12	6		8		6	4		74	9	5.5
4	6	4		2	6		6		1			75	4	4.24
4	4	9		4	8		4		9			76	6
3	4	9		1	6		8		3			77		7.4
4	8	12		4	4		8		4			78	9	6.63
3	4	8		3	4		9		4			79	8	10
3	6	8		6	3		4		9			80	6	8.2
2	4			8	12		3		4			81	8	18
4	6			9	9		6		8			82	6	12
3	4			1	4		4		6			83	4	13.67
4	6			4	6		6		3			84	9	6.5
3	6			4	4		1		4			85	8	23.99
2	9			9	9		9		9			86	8	14
4	6			1	8		4		6			87	12	6.68
4	2			3	1		4		4			88	8	8.1
0	4			4	6		9		9			89	4	6.6
1	6			3	12		4		8			90	9	2.8
1	4			6	12		12		2			91	3	4.38
8	3			6	6		8		12			92	4	16.9
2	4			8	8		6		4			93		31.7
3	4			6	6		4		3			94	3	13.68
4	8			12	8		9		4			95	6	19.52
3	4			6	12		4		4			96	8	5.4
3	4			2	6		8		4			97	4	14.8
3	3			2	9		6		6			98	6	5.4
4	4			1	12		8		3			99	1	4.6
2	4			6	8		8		12			100	9	7.8
4	3			6	6		4		2			101	3	1.85
8	4			8	4		9		0			102	4	16.96
6	8			3	8		8		2			103	4	4.04
4	3			1	9		8		6			104	9	6.82
3	0			2	6		2		0			105	4	9.44
4	2			8	9		12		3			106		0.27
3	6			3	0		4		12			107	12	25.71
2	6			4	8		9		6			108	8	6.8
6	6			12	9		3		9			109	6	17.1
2	6			4	6		4		8			110	3	1.88
4	6			4	9		4		6			111	4	14.52
4	3			0	2		4		4			112	9	4.81
3	3			2	4		4		6			113		0.25
6	6			0	9		12		4			114	4	10.5
9	6			8	9		9		9			115	8	12.97
3	3			1	1		3		3			116	6	14.7
9	4			3	9		12		6			117	8
2	4			8	8		2					118	8
1	6			0	9		0		3			119	4
4	4			1	9		3		8			120	9
12	4			4	8		2		9			121	8
4	6			9	6		6		6			122	8	6.5
3	4			4	12		0		4			123	2	5
6	8			1	9		3		2			124	12
3	4			6	12		6		6			125	4
6	6			4	4		12		8			126	9	14
2	6			6	9		6		6			127	3
6	4			3	8		9		3			128	4
3	3			4	6		6		8			129	4
	6			3	8		8		2			130	9
	6			8	4		6		3			131	4	8
	6			4	9		4		6			132	4
	12			8	8		4		6			133	12
	6			3	8		6		8			134
	4			4	2		4		8			135		31
				6	8		9		4			136	6
				4	8		3		0			137	9
				9	4		4		9			138	3	11.1
				8	8		6		4			139	12	6.75
				8	6		4		6			140		5.4
				3			8		6			141	2	5.39
				4			3		4			142	0	3.63
				3			8		4			143	3	32.69
				8			9		2			144	2	8
				4			6		1			145		13.2
				6			4		4			146	6	4.79
				9			2		4			147	0	15.31
				3			6		8			148	3	17.59
				4			8		4			149
				4			6		8			150	6	10.8
				9			6		12			151	12	2.9
				4			3		3			152	6
				6			8		1			153	9	4.2
				9			2		4			154	6	11.65
				8			3		9			155	8	7.09
				4			6		6			156	6	8.47
				12			6		9			157	4	6.74
				4			8		4			158		0.43
				4			8		8			159	4	5.6
				4			4		4			160	6	5.28
				6			0		6			161		9.5
				3			9		8			162	4	3.38
				12			4		1			163	9	6
				2			6		3			164	3
				2			6		6			165	4	8.65
				6			4		4			166	6	8.05
				3			4		3			167	4	8.45
				6			2		8			168	8	22.62
				4			1		8			169		12.28
				6			3		4			170	3	13.9
				9			4		2			171	8	16.2
				4			4		4			172	9	122.16
				3			4		8			173	9	527
				6			9		4			174		55
				6			6		6			175	6	9.83
				3			8		4			176	4	9.54
				8			6		6			177	2	7.24
				6			12		4			178	6	12.4
				8			3		6			179	8	12.09
				8			1		3			180	6
				4			6		6			181	6	14
				0			4		6			182	3
				9			9		4			183	8
				4			6		9			184	2	4.74
				6			9		8			185	3
				4			0		3			186	6	11
				2			8		2			187	6	4.3
				4			4		9			188	8
				4			6		6			189	8	11.4
				4			8		2			190	4	3.08
				1			4		9			191	0
				6			4		4			192	9
				4			6		6			193	4	5.5
				8			1		4			194	6	4.5
				1			9		3			195	6	21.35
				3			3		9			196	4	8.24
				4			6		4			197	4	23.8
				3			4		4			198	2	9.11
				8			3		4			199	1	3.94
				8			3		4			200		33.96
				2			9		8			201		26.68
				4			8		4			202	3	4.67
				6			8		4			203	4	8.66
				4			4		4			204	4	9
				4			2		4			205	8	27.58
				6			4		0			206	4
				6			8		9			207		5.59
				6			4		4			208	4
				4			6		4			209	9	24
				9			4		9			210	6	9
				8			4		9			211	8	24.7
				3			6		4			212	6	87.35
				2			4		1			213	12	14.2
				9			6		1			214	3	10.91
				4			3		8			215		5.24
				6			6		9			216	1	4.79
				4			6		4			217	6
				3			4		9			218	4	49.5
				4			9		8			219	9
				4			8		4			220	6	51
				4			3		8			221	9	14.6
				4			2		8			222		7.23
				4			9		3			223	0
				4			6		3			224		23
				3			2		0			225	8	59.38
				9			9		4			226	4	13
				8			4		3			227		7.41
				3			6		6			228	6
				4			4		3			229	8	7.3
				3			3		6			230	4
				2			4		6			231	4	16
				6			4		4			232	6	60.75
				6			4		3			233	8	9
				4			4		8			234	1	8.11
				3			8		6			235		7
				6			4		3			236	9	9.94
				12			4		3			237		69.34
							4		4			238	3	9.37
							0		4			239	6	15.58
							9		9			240	4	8.84
							4		6			241	3	7.69
							4		4			242	3	9.06
							9		8			243	9	14.99
							3		8			244	8	9.16
							9		9			245	8	9.82
							4		3			246		38.48
							1		4			247	4	5.8
							1		9			248	2	18.5
							8		8			249	4	3.16
							9		6			250	8
							4		2			251	4	11.57
							3		9			252	6	8.24
							9		4			253	4	23
							8		8			254		5.8
							4		4			255	4	9.5
							8		3			256	6	10.43
							8		8			257	4	4.93
							2		12			258	6	3.36
							3		4			259	3	6.2
							3		8			260	6	5.4
							0		3			261	6	11.57
							4		8			262		10.13
							2		4			263	4	3.45
							6		4			264	9
							3		4			265	8	30.3
							6		3			266	3	18.55
							6		6			267	2	13.93
							4		4			268	9	14.3
							6		8			269	6	5.5
							3		3			270	2	11.96
							9		4			271	9	10
							8		8			272	4	7.42
							9		2			273	6	10.5
							6		12			274	4	9.34
							3		2			275		4.56
							3		4			276	3	3.1
							4		1			277	9
							4		4			278	4	16.24
							3		3			279	4	6.46
							9		9			280	4	26.62
							6		6			281	9	187.28
							8		8			282	4	12.87
							4		9			283	8	9.4
							8		3			284	4
							8		8			285	4	9.81
							6		9			286	4	27.42
							8		9			287	4
							9		1			288	0	6.48
							4		4			289	9
							9		4			290	4	54.91
							8		6			291	4	11.19
							6		2			292	9	10.2
							2		9			293	3	6.73
							12		8			294	9	40
							4		1			295		6.52
							8		6			296	4	4.5
							4		8			297	1	5.7
							3		4			298	1	8.4
							8		6			299	8	11.98
							4		4			300	9	27.1
							8		3			301	4	2.51
							3		4			302	3	5.6
							8		3			303		4.86
							4		6			304	9	8.1
							6		6			305	8	21.1
							4		8			306	4	13.9
							3		6			307	8	8
							6		12			308	8	27.88
							4		6			309	2	46.2
							9		8			310	3	16.57
							8		2			311	3	7.79
							9		1			312	0	24.7
							3		6			313	4
							4		6			314	3	2.8
							8		8			315	2
							3		9			316	6	7.16
							2		3			317	3	66
							6					318	6	8.2
							12					319	6	4.93
							2					320
							4					321	4	35.04
							1					322	6	27.51
							4					323	3	4.85
							3					324		7.68
							4					325	9
							9					326	8	7.76
							6					327	9	6.81
							8					328	6	7.32
							6					329	3	12.85
							9					330	3	4.2
							4					331	4	3.12
							8					332	4	4.9
							3					333		0.9
							8					334	9	5.5
							9					335		15.4
							9					336		14.7
							1					337	3	11.27
							4					338	9	16.98
							4					339	6	27.56
							6					340	8	25
							9					341	4	5.6
							8					342	8	3.33
							1					343	8	10
							8					344	6	8.55
							4					345		10.09
							6					346	8	50
							4					347
							9					348	9	43.1
							4					349	3
							12					350	4	9.4
							3					351	9	2.7
							4					352	4	16.87
							3					353	8	10.83
							6					354		11.2
							6					355	6	8.6
							8					356	6	23.97
							6					357	2	6.64
							12					358	12	8.37
							3					359		7.8
							6					360	4
							8					361	9	36.4
							2					362	4	18
							2					363	8	13.3
							1					364	4	26.14
							6					365	3	9.59
							6					366	8	67.38
							12					367	12
							8					368	4	6.19
							9					369	9	14.6
							6					370	8	11.2
							4					371	3	33.6
							3					372	8	6.73
												373	4	35.32
												374	4	4.94
												375	6
												376	4	13.46
												377	3	7.05
												378	6	4.5
												379	4	5.6
												380	9	86
												381	8
												382	9	4.99
												383	3	1.02
												384	4	6.4
												385	8	4.1
												386	3	8.1
												387	2
												388	6	11
												389		12.54
												390	12
												391	2	9.8
												392	4	8.49
												393	1	6.03
												394	4	2
												395	3	23.75
												396	4	1.1
												397	9	7.7
												398		11.92
												399	6	4.3
												400	8	9.4
												401	6	8.9
												402	9	6.3
												403	4	8.47
												404	8	30
												405	3	5.4
												406		5.47
												407	8	7.97
												408	9	20.09
												409	9	10.6
												410	8	29.9
												411	1	5.39
												412	4	8.7
												413	4	28
												414	6	6.97
												415	2	9.4
												416	9	16.7
												417	8	23.5
												418		5.47
												419
												420	1	11
												421	6	17.4
												422	8	15.85
												423	8	7
												424	4	8.4
												425	6	5.78
												426	4
												427	9	11.7
												428	4	21.77
												429	12
												430	3
												431	4	14.26
												432	3	17.97
												433	6
												434	6	8.5
												435	8	37.36
												436	6
												437	9
												438	12	12.5
												439	3	6.95
												440	6	4.7
												441	8	6.85
												442	2
												443		7.8
												444	2
												445	1
												446	6	10.6
												447	6	5.25
												448	12	35
												449	8	125.69
												450	9	27.14
												451	6	29.5
												452	4	9.7
												453	3	5.5

## Sheet: Fig. 2
Fig. 2c										Fig. 2g
RLU (normalised firefly/renilla)											relative SQLE expression (DCT)		relative KLK3 expression (DCT)
sample	control	wt UTR + miR-205	mut UTR + miR-205								primary tumour	lymph node metastasis	primary tumour	lymph node metastasis
Replicate 1	100	61.8	98.1							Patient 1	-3.26617	7.45392	-7.85	-5.05
Replicate 2	102.1	65.5	91.1							Patient 2	0.569946	3.24925	-9.365	-1.645
Replicate 3	101.3	58.8	90.4							Patient 3	-0.648708	1.98081	-11.63	-7.66
										Patient 4	2.17176	3.63895	-8.355	-4.44
										Patient 5	-1.34631	-0.223169	-7.83	-5.3
										Patient 6	-0.649883	2.30522	-8.665	-7.88
Fig. 2d										Patient 7	-2.6006	2.61441	-10.005	-7.705
										Patient 8	-4.16479	-0.499027	-13.58	-8.005
	fold change SQLE expression									Patient 9	-1.99917	0.89101	-11.58	-7.67
	miR-205 OFF			miR-205 ON
	Repl. 1	Repl. 2	Repl. 3	Repl. 1	Repl. 2	Repl. 3
RWPE-1	1.09	1.02	0.91	0.328	0.413	0.245
DU-145	1.705	1.554	1.943	0.861	0.986	0.821				Fig. 2i
PC-3	2.615	2.534	2.734	0.844	0.958	1.045
LNCaP	1.387	1.722	1.743	0.125	0.389	0.171				fold change miR-205 expression PC-3
C4-2	1.416	1.334	1.534	0.201	0.361	0.196				control gRNA			gRNA 3_1			gRNA 3_2
VCaP	2.186	2.504	2.584	0.844	0.958	1.045				Replicate 1	Replicate 2	Replicate 3	Replicate 1	Replicate 2	Replicate 3	Replicate 1	Replicate 2	Replicate 3
LNCaP Abl	1.459	1.321	1.528	0.538	0.663	0.445				1	1.2	1.1	0.05	0.019	0.022	0.012	0.023	0.013
LNCaP Abl-Abi	1.638	1.841	1.702	1.091	1.023	0.987
LNCAP Abl-Enza	1.387	1.722	1.743	0.812	0.92	0.964
										fold change SQLE expression PC-3
										control gRNA			gRNA 3_1			gRNA 3_2
Fig. 2e										Replicate 1	Replicate 2	Replicate 3	Replicate 1	Replicate 2	Replicate 3	Replicate 1	Replicate 2	Replicate 3
										1.01	0.81	1.2	2.35	2.73	3.46	2.81	4.49	2.43
	relative miR-205 expression (DCT)
	miR-205 OFF			miR-205 ON
	Repl. 1	Repl. 2	Repl. 3	Repl. 1	Repl. 2	Repl. 3
RWPE-1	7.14	7.49	8.15	11.34	12.68	13.32				Fig. 2j
DU-145	7.285	6.025	5.345	8.26	11.17	10.13
PC-3	7.505	6.465	7.275	12.95	10.68	10.85				SQLE
LNCaP	3.05	2.6	2.1	11.6	12.9	10.9
C4-2	3.641	2.9	3.9	13.06	12.5	13.2
VCaP	2.67	2.2	1.8	15.91	15.4	16.1
LNCaP Abl	3.14	3.4	3.9	9.8	8.7	10.8
LNCaP Abl-Abi	2.91	2.5	3.9	10.01	9.8	11.2
LNCAP Abl-Enza	2.7	2.9	3.9	10.56	10.4	12.6
										ACTB

## Sheet: Fig. 3
Fig. 3a															Fig. 3b										Fig. 3c
	C4-2 Free cholesterol labelling (%)															C4-2 Cholesterol uptake										Esterified cholesterol labelling (%)
	miR-205 OFF			miR-205 ON			Terbinafine (50µM)									unlabeled			M+3							miR-205 OFF			miR-205 ON			Terbinafine (50µM)
	Replicate 1	Replicate 2	Replicate 3	Replicate 1	Replicate 2	Replicate 3	Replicate 1	Replicate 2	Replicate 3							mean	SD	n	mean	SD	n					Replicate 1	Replicate 2	Replicate 3	Replicate 1	Replicate 2	Replicate 3	Replicate 1	Replicate 2	Replicate 3
M+0	85.16	84.66	84.65	93.75	92.01	92.53	91.58	92.93	93.04						miR-205 OFF	35.6	3.8	3	64.4	6.9	3				M+0	92.1	91.04	90.32	100.09	98.36	99.03	98.24	99.45	99.13
M+1	-0.03	-0.02	-0.06	-0.35	-0.01	-0.04	0	-0.01	-0.02						miR-205 ON	9.7	3	3	34.3	10.5	3				M+1	-0.27	0.1	0.1	-0.48	-0.32	-0.25	-0.22	-0.39	0.04
M+2	0.02	0.08	0.03	-0.02	0.02	-0.04	-0.01	0	0.04						50µM terbinafine	8.7	4	3	32.5	14.8	3				M+2	0.13	0.07	0.04	0.07	0.05	-0.16	-0.19	-0.02	0
M+3	-0.02	-0.03	-0.01	-0.03	-0.04	0.07	-0.02	0.24	-0.03																M+3	-0.03	0.03	-0.04	0	0.06	0	0.02	-0.05	-0.11
M+4	0.01	0.01	0	0	0.01	-0.02	0.01	0	0.01																M+4	0	-0.01	0.01	0	-0.02	0.01	0	0.02	0.03
M+5	0	0	0	0	0	0	0	-0.01	0																M+5	0	0	0	0	0	0	0	0	-0.01
M+6	0	0	0	0	0	0	0	0	0																M+6	0	0	0	0	0	0	0	0	0
M+7	0	0.01	0.01	0	0.01	0.01	0.01	0.01	0.01																M+7	0	0	0	0	0	0	0	0	0
M+8	0.03	0.03	0.03	0.17	0.09	0.12	0.09	0.07	0.04																M+8	0.12	0.07	0.02	0.09	0.09	0.14	0.1	0.06	0.09
M+9	0.05	0.06	0.07	0.01	0.09	0.11	0.08	0.09	0.07						Fig. 3d										M+9	-0.04	-0.02	-0.01	-0.03	-0.03	-0.04	-0.02	-0.01	-0.03
M+10	0.02	0.01	0.01	0.06	0.06	0.02	0.05	0.01	0																M+10	0.01	0	0.01	0	0.02	0.01	0	0	0.01
M+11	0.06	0.08	0.06	0.02	0.13	0.03	0.08	0.15	0.09							fold change SOAT1 expression									M+11	0.29	0.19	-0.02	0.15	0.59	-0.05	0.07	0.01	-0.06
M+12	0.2	0.2	0.2	0.43	0.36	0.36	0.3	0.22	0.19							solvent			50µM terbinafine						M+12	0.26	0.21	0.39	0.11	0.22	0.51	0.17	0.31	0.35
M+13	0.26	0.25	0.25	0.26	0.4	0.37	0.33	0.24	0.21							Replicate 1	Replicate 2	Replicate 3	Replicate 1	Replicate 2	Replicate 3				M+13	-0.01	0.09	0	-0.04	-0.04	-0.08	-0.01	-0.09	-0.09
M+14	0.41	0.42	0.4	0.6	0.62	0.59	0.52	0.37	0.34							0.8321	1.34	0.89	0.15	0.323	0.319				M+14	0.26	0.3	0.36	0.02	0.16	0.13	0.11	0.11	0.12
M+15	0.58	0.57	0.56	0.71	0.71	0.72	0.64	0.46	0.4																M+15	0.4	0.4	0.44	0	0.13	0.2	0.15	0.07	0.05
M+16	0.77	0.76	0.76	0.83	0.89	0.86	0.78	0.55	0.5																M+16	0.59	0.57	0.68	0	0.2	0.2	0.18	0.14	0.03
M+17	0.56	0.56	0.52	-0.2	0.18	-0.02	0.12	0.15	0.16																M+17	-0.03	-0.01	-0.04	0	-0.03	-0.02	0.01	0.02	0.05
M+18	1.22	1.23	1.21	0.55	0.9	0.9	0.87	0.62	0.61																M+18	0.44	0.59	0.77	0	0.02	0	-0.01	-0.01	-0.02
M+19	1.51	1.53	1.51	0.86	0.93	0.88	0.97	0.72	0.7																M+19	1	0.96	1.01	0.01	0.22	0.12	0.41	0.14	0.09
M+20	1.71	1.75	1.75	0.78	0.82	0.83	0.94	0.72	0.73																M+20	1	1.19	1.23	0	0.1	0.15	0.3	0.09	0.15
M+21	1.8	1.87	1.86	0.63	0.67	0.67	0.82	0.67	0.73																M+21	1.11	1.19	1.32	0	0.13	0.06	0.29	0.09	0.04
M+22	1.74	1.81	1.84	0.44	0.5	0.48	0.72	0.6	0.68																M+22	1.05	1.08	1.2	0	0.07	0.04	0.24	0.06	0.07
M+23	1.58	1.62	1.69	0.31	0.35	0.33	0.54	0.5	0.61																M+23	0.88	0.98	1.05	0	-0.01	0.02	0.14	0.01	0.07
M+24	1.1	1.2	1.23	0.15	0.18	0.18	0.31	0.35	0.42																M+24	0.48	0.51	0.65	0	0.02	-0.01	0.03	0.01	-0.02
M+25	0.81	0.84	0.9	0.04	0.09	0.07	0.21	0.23	0.31																M+25	0.25	0.4	0.46	0	-0.01	0	0	0	0.02
M+26	0.28	0.31	0.34	0	0.01	0.01	0.05	0.07	0.11																M+26	0.01	0.03	0.06	0	0	0	0	0	-0.01
M+27	0.16	0.19	0.2	0	0	0	0.02	0.04	0.07																M+27	-0.01	0.03	-0.01	0	0	0	0.01	0	0
Fig. 3e															Fig. 3f														Fig. 3g
	C4-2 Free cholesterol labelling (%)															C4-2 Free cholesterol labelling (%)
	DMSO			NB598 1 uM			NB598 10 uM			NB598 50 uM						DMSO			Terbenafine 1 uM			Terbenafine 10 uM			Terbenafine 50 uM					labelling (%)
	Replicate 1	Replicate 2	Replicate 3	Replicate 1	Replicate 2	Replicate 3	Replicate 1	Replicate 2	Replicate 3	Replicate 1	Replicate 2	Replicate 3				Replicate 1	Replicate 2	Replicate 3	Replicate 1	Replicate 2	Replicate 3	Replicate 1	Replicate 2	Replicate 3	Replicate 1	Replicate 2	Replicate 3			Replicate 1	Replicate 2	Replicate 3
MIM	69.5943	65.7436	68.8258	97.8804	98.7626	98.7372	98.4464	98.1528	99.1671	99.7473	100.022	99.5588			MIM	69.5943	65.7436	68.8258	66.9162	68.3542	65.2503	79.9707	79.6251	78.2876	96.5779	95.3626	95.0959		DMSO	30.4057	34.2564	31.1742
M+1	0.667108	1.19923	1.33268	2.53794	1.49461	1.65488	1.93582	2.48362	1.11998	-0.432768	-0.129357	0.521894			M+1	0.667108	1.19923	1.33268	-0.0411093	1.34303	1.33125	0.731864	1.20764	1.21385	0.442865	2.22177	2.59009		TB 1µM	33.0838	31.6458	34.7497
M+2	-0.206016	-0.336384	-0.418034	-0.800914	-0.551143	-0.612426	-0.697241	-0.886288	-0.458176	0.00342963	-0.152979	-0.329033			M+2	-0.206016	-0.336384	-0.418034	0.0459385	-0.337974	-0.416528	-0.216622	-0.431594	-0.318373	-0.193711	-0.774474	-0.892457		NB 1µM	2.11956	1.23742	1.26281
M+3	0.142659	0.110165	0.162854	0.177029	0.0790787	0.0718014	0.164226	0.163172	0.0785619	0.257656	0.0924777	0.158411			M+3	0.142659	0.110165	0.162854	0.125345	0.127018	0.162607	0.133967	0.152632	0.109607	0.0782743	0.280512	0.24921		TB 10µM	20.0293	20.3749	21.7124
M+4	0.0876297	0.105793	0.0988326	6.78684e-05	0.0254706	0.00438939	0.00817749	0.00981621	0.00156355	0.0449756	0.0259316	0.0282282			M+4	0.0876297	0.105793	0.0988326	0.127581	0.150244	0.135464	0.0802866	0.0864195	0.0973371	0.0499143	0.0463233	0.0393239		NB 10µM	1.55362	1.84717	0.832868
M+5	0.0946611	0.107754	0.126734	0.00157675	-0.00240055	0.00448633	0.0117329	0.0032516	0.00440776	-0.00811972	-0.00140474	-0.00616374			M+5	0.0946611	0.107754	0.126734	0.146437	0.144686	0.133248	0.114157	0.102749	0.116293	0.0442681	0.0446929	0.0469741		TB 50µM	3.42212	4.63742	4.90406
M+6	0.124144	0.14105	0.168343	-0.000907573	-0.000205515	-0.00074741	-0.00444696	-0.00142619	-0.00164465	-0.000821471	-0.00112152	-0.000133739			M+6	0.124144	0.14105	0.168343	0.166624	0.167388	0.180545	0.131396	0.145012	0.120311	0.0636308	0.0388297	0.061203		NB 50µM	0.252711	-0.0217195	0.441185
M+7	0.183873	0.190452	0.212973	0.000308608	-0.00112317	-0.00116642	-0.000451219	-0.000944415	0.00779347	-0.000885705	-0.000947955	-0.00103879			M+7	0.183873	0.190452	0.212973	0.228108	0.281316	0.240572	0.186753	0.183545	0.208171	0.077557	0.0733801	0.0577846
M+8	0.229634	0.231928	0.246212	0.0256092	0.049835	-0.00769789	0.118291	0.0625002	0.0510749	0.236305	0.12887	0.0499151			M+8	0.229634	0.231928	0.246212	0.330146	0.341285	0.27762	0.195349	0.255596	0.214617	0.10539	0.180232	0.153018
M+9	0.304861	0.319045	0.340844	-0.00744601	-0.00227656	-0.00274783	-0.00752412	-0.00430192	-0.000468394	-0.00478055	-0.00018134	-0.00519413			M+9	0.304861	0.319045	0.340844	0.385725	0.384148	0.388997	0.307382	0.282513	0.28352	0.10036	0.0876613	0.0992334
M+10	0.360614	0.427308	0.4097	0.00261094	0.00275018	0.002491	0.0021211	0.00111782	0.000881249	0.0186193	0.0138126	0.019212			M+10	0.360614	0.427308	0.4097	0.439211	0.48366	0.441025	0.306386	0.305026	0.343001	0.073531	0.0612579	0.0676725
M+11	0.488268	0.541115	0.554621	0.00266699	-0.00613254	-0.00174816	0.0126821	0.016635	0.0150813	0.0855762	0.00937476	0.0121649			M+11	0.488268	0.541115	0.554621	0.628169	0.636872	0.619448	0.448774	0.461835	0.450286	0.149299	0.142527	0.132395
M+12	0.631931	0.705433	0.718644	0.00447706	0.00950145	0.0019106	3.40625e-05	-0.00283243	0.00386355	-0.00974461	-0.00511193	-0.0061955			M+12	0.631931	0.705433	0.718644	0.745825	0.815246	0.787931	0.549926	0.564509	0.590306	0.142505	0.151972	0.148466
M+13	0.820817	0.956101	0.927253	0.00264458	0.000187273	0.000213991	0.000181619	0.00153958	-0.000273251	0.0630356	0.000143891	0.000332322			M+13	0.820817	0.956101	0.927253	1.00712	1.00647	1.02407	0.68847	0.649817	0.757594	0.160091	0.155473	0.138747
M+14	1.10821	1.26474	1.17193	0.00287694	0.0047706	0.00222886	-0.000296468	4.18973e-05	0.000381769	0.00177903	-3.02059e-05	-6.14323e-05			M+14	1.10821	1.26474	1.17193	1.29521	1.26009	1.34155	0.8737	0.911537	0.913265	0.183924	0.155784	0.17021
M+15	1.30351	1.54521	1.46045	0.0155633	0.00442661	0.017234	7.20542e-05	-7.33417e-05	-0.000124925	-0.00331643	1.81353e-05	2.26611e-05			M+15	1.30351	1.54521	1.46045	1.62114	1.62278	1.5999	0.993551	1.03495	1.11694	0.192966	0.186245	0.192066
M+16	1.77761	1.94104	1.87327	0.0170529	0.011987	0.00784181	-5.92963e-05	-1.37339e-05	-3.71021e-06	0.000489506	-5.66736e-05	-2.48847e-05			M+16	1.77761	1.94104	1.87327	2.06394	1.87051	2.0398	1.30063	1.27817	1.28772	0.2026	0.15628	0.18075
M+17	2.13603	2.41505	2.2724	0.0154603	0.00871965	0.0118257	5.33962e-06	1.34907e-06	-8.70966e-07	-4.78468e-05	1.54198e-06	2.79748e-06			M+17	2.13603	2.41505	2.2724	2.37531	2.27143	2.51678	1.46013	1.4833	1.57833	0.224809	0.197218	0.201165
M+18	2.55461	2.8312	2.6171	0.0167209	0.0180591	0.0220988	-4.56394e-07	-2.20189e-07	-1.0681e-06	-7.07545e-06	-4.83487e-06	-7.52867e-06			M+18	2.55461	2.8312	2.6171	2.81933	2.60079	2.90023	1.6447	1.68577	1.76411	0.251049	0.214148	0.243648
M+19	2.84087	3.05776	2.78212	0.0225009	0.0193753	0.0172217	0.00568165	-1.45829e-05	0.00372414	-6.36221e-05	-1.99044e-05	-1.10378e-05			M+19	2.84087	3.05776	2.78212	3.25252	2.568	3.14584	1.78738	1.74201	1.85006	0.212851	0.20916	0.210785
M+20	2.99419	3.46911	3.00848	0.0259862	0.0251913	0.0242705	0.00499231	0.001864	0.0032848	0.00192952	-0.00151978	-0.00151313			M+20	2.99419	3.46911	3.00848	3.11046	3.16287	3.38971	1.74265	1.76873	1.98597	0.233294	0.211762	0.211951
M+21	3.10469	3.40931	3.02421	0.0193391	0.0127591	0.0135874	-0.000227418	-0.000580511	-0.000465349	-0.00058155	0.000442535	0.0004304			M+21	3.10469	3.40931	3.02421	3.37909	2.82017	3.392	1.81394	1.79692	2.00222	0.190066	0.154009	0.192256
M+22	2.74523	3.18639	2.67784	0.0206835	0.0152184	0.00410943	-0.000173631	9.71818e-05	0.00459008	6.45617e-05	-6.02752e-05	-5.46719e-05			M+22	2.74523	3.18639	2.67784	2.80031	2.70194	3.122	1.55015	1.56264	1.73443	0.159224	0.182807	0.154436
M+23	2.42029	2.48331	2.19176	0.0145703	0.0172595	0.0196932	3.2639e-05	-1.35972e-05	-0.00133307	-5.72769e-06	3.93474e-06	1.85468e-06			M+23	2.42029	2.48331	2.19176	2.58605	2.13731	2.40887	1.39476	1.32744	1.29396	0.127742	0.114103	0.108184
M+24	1.76473	1.98389	1.61835	-0.000609929	0.00297832	0.00240378	-2.91404e-06	1.32975e-06	0.0001843	-8.1845e-06	-4.57695e-07	-1.33787e-07			M+24	1.76473	1.98389	1.61835	1.74708	1.50084	1.83491	0.933663	0.953929	1.0409	0.0784971	0.0744736	0.0799653
M+25	1.13574	1.30061	1.0363	0.005089	-0.00171708	0.00912267	-1.96545e-07	-2.52053e-07	-1.60765e-05	1.15245e-06	2.53573e-07	3.03227e-07			M+25	1.13574	1.30061	1.0363	1.10015	1.02458	1.12328	0.564872	0.574132	0.642503	0.0511194	0.0560947	0.0417905
M+26	0.398161	0.440774	0.377297	-0.00154046	0.000270978	-0.00286805	9.84274e-08	1.05424e-07	1.27437e-06	-5.71329e-08	-5.59341e-08	-9.05017e-08			M+26	0.398161	0.440774	0.377297	0.403876	0.385545	0.442053	0.216456	0.196837	0.224322	0.0105029	0.012787	0.0136377
M+27	0.191638	0.229032	0.181048	0.000204664	-3.48123e-05	0.000399448	-2.35998e-06	-2.92906e-08	-2.05735e-06	-1.01667e-07	5.78108e-08	5.83178e-08			M+27	0.191638	0.229032	0.181048	0.194228	0.175563	0.186558	0.0946553	0.0928507	0.0911587	0.00949987	0.00239202	0.0115606

## Sheet: Fig. 4
Fig. 4a
	CV quantification PC-3 sh2393 (%)									CV quantificatio PC-3 sh2321 (%)
	EtOH			DOX			DOX-Chol			EtOH			DOX			DOX-Chol
	Replicate 1	Replicate 2	Replicate 3	Replicate 1	Replicate 2	Replicate 3	Replicate 1	Replicate 2	Replicate 3	Replicate 1	Replicate 2	Replicate 3	Replicate 1	Replicate 2	Replicate 3	Replicate 1	Replicate 2	Replicate 3
24h	100	103	101	100	102	103	100	105	99.8	100	103	101	100	99.8	101	100	102	104
48h	121	123.4	118.7	115	111	118.9	120	123.4	119.8	131	134.4	127.4	119	123.3	116.2	126	129	123.4
72h	134	137.6	131	129	126.1	132.8	137	133.4	141.1	157	161.3	154.3	143	147.4	139.8	151	154.3	148.3
96h	145	142.3	148	137	134.9	141	156	161	150.3	173	176.5	169.7	155	158.3	152.3	171	173.4	168.3
Fig. 4b
	CV quantification C4-2 sh2393 (%)									CV quantificatio C4-2 sh2321 (%)
	EtOH			DOX			DOX-Chol			EtOH			DOX			DOX-Chol
	Replicate 1	Replicate 2	Replicate 3	Replicate 1	Replicate 2	Replicate 3	Replicate 1	Replicate 2	Replicate 3	Replicate 1	Replicate 2	Replicate 3	Replicate 1	Replicate 2	Replicate 3	Replicate 1	Replicate 2	Replicate 3
24h	100	102	102	101	100	103	100	105	102	100	102	103	100	105	101	100	102	104
48h	125	129.1	120.3	113	109.8	116.2	116	113.9	117.1	121	116.2	125.5	114	109.8	117.9	113	116	110.5
72h	145	149.6	140.1	123	119.6	126.7	132	136.3	128.3	137	141.8	132.4	123	127.1	120.2	134	129.3	137.6
96h	159	162.3	154.5	134.81	128.9	138.12	148.97	152.2	143.5	158	162.4	153.8	138.8	134.5	141.8	155	152.5	158.3
Fig. 4c
	CV quantification LnCaP sh2393 (%)									CV quantification LNCaP sh2321 (%)
	EtOH			DOX			DOX-Chol			EtOH			DOX			DOX-Chol
	Replicate 1	Replicate 2	Replicate 3	Replicate 1	Replicate 2	Replicate 3	Replicate 1	Replicate 2	Replicate 3	Replicate 1	Replicate 2	Replicate 3	Replicate 1	Replicate 2	Replicate 3	Replicate 1	Replicate 2	Replicate 3
24h	100	103	101	100	103	102	100	102	103	100	103	101	100	102	103	100	102	100
48h	125	131.5	119.7	110	114	105.8	114	117	110.7	131	133.1	127.4	114	117.1	112	124	126.1	123
72h	145	149.5	140.2	121	124.8	116.5	134	138.9	130.1	154	159.5	148.5	125	129.1	121.4	143	147.2	140.6
96h	161	165.4	156.7	134.77	139.3	129.2	150.2	154	146.9	175	178.3	172.4	135.7	140.2	130.4	160.2	163.9	157.4
Fig. 4d
	relative SQLE expression
	empty vector			SQLE overexpression
	Replicate 1	Replicate 2	Replicate 3	Replicate 1	Replicate 2	Replicate 3
	1	1.1	0.93	6.263	6.772	6.4518
Fig. 4e
	CV quantification (%)
	empty vector			SQLE overexpression
	Replicate 1	Replicate 2	Replicate 3	Replicate 1	Replicate 2	Replicate 3
24h	100	101	103	100	101	102
48h	131	135.1	127.8	138	141.2	135.01
72h	154	159.3	150.2	168	172.3	164.6
96h	175	181	169.7	194	199.8	189.9
Fig. 4f
	percentage of migrating cells (C4-2)
	empty vector			SQLE overexpression
	Replicate 1	Replicate 2	Replicate 3	Replicate 1	Replicate 2	Replicate 3
	100	102	107	122.053	131.766	136.161
Fig. 4g
	CV quantification PC-3 (%)												CV quantification LNCaP (%)
	EtOH			DOX			DOX-Chol			DOX + R1881			EtOH			DOX			DOX-Chol			DOX + R1881
	Replicate 1	Replicate 2	Replicate 3	Replicate 1	Replicate 2	Replicate 3	Replicate 1	Replicate 2	Replicate 3	Replicate 1	Replicate 2	Replicate 3	Replicate 1	Replicate 2	Replicate 3	Replicate 1	Replicate 2	Replicate 3	Replicate 1	Replicate 2	Replicate 3	Replicate 1	Replicate 2	Replicate 3
24h	100	103	102	100	102	104	100	103	102	100	103	102	100	105	103	100	102	106	100	105	104	100	104	102
48h	134	140	137	126	121	117	132	129	135	117	121	114	120	126	130.5	109.5	115	113	124	121	118.7	122.1	125.4	121.4
72h	156	160	151	129	135	125	148	144	152	126	131	122.3	145.4	150.1	152.2	111.4	117.5	116	134	132.3	141	138.1	145.2	140.5
96h	178	173	175	134.5	139	130	167.8	166	172.9	129	131	126.8	168.6	164.92	162.34	126.6	121	116.6	156	150.3	149	160	155	152

## Sheet: Fig. 5
Fig. 5a
	CV quantification 50µM terbinafine (%)															CV quantification 75µM terbinafine (%)															CV quantification 100µM terbinafine (%)
	LNCaP wt			C4-2 wt			VCaP			PC-3 wt			DU145 wt			LNCaP wt			C4-2 wt			VCaP			PC-3 wt			DU145 wt			LNCaP wt			C4-2 wt			VCaP			PC-3 wt			DU145 wt
	Replicate 1	Replicate 2	Replicate 3	Replicate 1	Replicate 2	Replicate 3	Replicate 1	Replicate 2	Replicate 3	Replicate 1	Replicate 2	Replicate 3	Replicate 1	Replicate 2	Replicate 3	Replicate 1	Replicate 2	Replicate 3	Replicate 1	Replicate 2	Replicate 3	Replicate 1	Replicate 2	Replicate 3	Replicate 1	Replicate 2	Replicate 3	Replicate 1	Replicate 2	Replicate 3	Replicate 1	Replicate 2	Replicate 3	Replicate 1	Replicate 2	Replicate 3	Replicate 1	Replicate 2	Replicate 3	Replicate 1	Replicate 2	Replicate 3	Replicate 1	Replicate 2	Replicate 3
24h	100	101.8	98.2	100	103	104	100	101	102	100	105	102	100	102	100	100	102	103	100	105	103	100	103	105	100	106	101	100	102	104	100	103	104	100	101	102	100	104	102	100	103	102	100	103	102
48h	62	65.1	59.1	70	73.1	67.5	83	86	80	93	97	89	95	101	89	52	56.5	47	70	74.5	65.6	70	74	65	91	96	86	91	96.1	86.5	38	42.3	34.3	63	68.9	58.2	66	71	62	85	88	80	89	94	85
72h	49	52.4	46.6	61	64.1	57.5	80	84	76	87	92	82	83	87	79	37	39.9	34	54	57.8	51.2	63	65.5	61.5	84	88	81	76	79.1	73.2	21	24.1	18.7	46	49.6	42.5	56	59.5	52.5	73	76	72	74	79.1	69.4
96h	35	37.9	33.1	52	54.9	52	76	78	74	80	84	76	76	84	68	18	24.4	11.5	41	44.7	37.4	53	56.6	49.5	71	74	68.2	65	68	63.1	10	13.1	7.2	35	39.4	32.5	45	47.8	42.2	65	69	61	60	63.8	59.6
Fig. 5b
	CV quantification (%)
	LNCaP				C4-2				VCAP				DU145				PC3
	Replicate 1	Replicate 2	Replicate 3	Replicate 4	Replicate 1	Replicate 2	Replicate 3	Replicate 4	Replicate 1	Replicate 2	Replicate 3	Replicate 4	Replicate 1	Replicate 2	Replicate 3	Replicate 4	Replicate 1	Replicate 2	Replicate 3	Replicate 4
solvent	92.9924	104.166	104.145	98.697	99.9212	92.8567	104.379	102.843	94.5538	90.8631	116.707	97.8763	98.8105	100.78	99.2236	101.185	102.933	105.01	100.642	91.4145
1 µM NB-598	79.0624	82.4312	83.7422	76.8045	73.0411	82.9338	85.4256	80.0028	86.6233	87.604	84.6255	72.1353	100.177	100.55	101.535	106.46	103.323	96.0824	92.8698	84.2847
10 µM NB-598	66.6937	85.7685	82.5659	60.8334	66.2086	68.9819	70.0764	54.9681	65.0346	70.7592	64.081	69.6939	93.5285	90.9152	91.8604	90.3989	102.588	97.8013	99.3583	84.6331
25 µM NB-598	65.0902	66.3654	66.4706	65.2649	68.9253	64.8945	65.1283	55.6163	55.3025	54.9072	60.0131	45.5734	79.6203	83.8539	74.8569	84.4894	99.0037	99.1641	104.02	90.8272
Fig. 5c
	LC3
	ACTB
Fig. 5e
	C4-2										LNCaP
	control			Cholesterol (0.125µg/ml)			R1881 (0.1nM)			control			Cholesterol (0.125µg/ml)			R1881 (0.1nM)
	Replicate 1	Replicate 2	Replicate 3	Replicate 1	Replicate 2	Replicate 3	Replicate 1	Replicate 2	Replicate 3	Replicate 1	Replicate 2	Replicate 3	Replicate 1	Replicate 2	Replicate 3	Replicate 1	Replicate 2	Replicate 3
solvent	100	98	102	105	108	101	108	112	101	100	98.8	102	105	110	101	108	104	112
YM53601 (5µM)	52.25	45.84	48.05	96.81	90.67	82.21	78	83.41	73.6	58	62.7	63.5	76	82.1	70.2	80	84.3	77.1
Terbinafine (50µM)	58.655	50.9	46.24	89	84.78	93.41	79.2	82.6	75.8	50	55.1	51	72	76.3	67.8	62	65.6	58.3
Abiraterone (12,5µM)	42.27	33.54	32.69	41	50.1	34.3	68	61.2	75.4	64	67.2	61.4	65	68.2	62.3	92	95.2	88.8
Fig. 5f
	CV quantification 10µM Abiraterone (%)									CV quantification 10µM Enzalutamide (%)									CV quantification 50µM Terbinafine (%)
	LNCaP Abl control			LNcaP Abl-Abi			LNcaP Abl-Enza			LNCaP Abl control			LNcaP Abl-Abi			LNcaP Abl-Enza			LNCaP Abl control			LNcaP Abl-Abi			LNcaP Abl-Enza
	Replicate 1	Replicate 2	Replicate 3	Replicate 1	Replicate 2	Replicate 3	Replicate 1	Replicate 2	Replicate 3	Replicate 1	Replicate 2	Replicate 3	Replicate 1	Replicate 2	Replicate 3	Replicate 1	Replicate 2	Replicate 3	Replicate 1	Replicate 2	Replicate 3	Replicate 1	Replicate 2	Replicate 3	Replicate 1	Replicate 2	Replicate 3
24h	87.8	90.2	84.8	94.6	97.6	91.2	91.7	95	87.8	95.4	97.6	93.4	96.6	101	91.2	100.1	105	99	94.5	97.2	91	91.2	94.2	87.8	89.9	93	86.7
48h	53	57.2	49.9	104.1	108.4	101	60	64.5	57.6	86.2	89.7	84.5	86.2	89.1	82.8	105.6	101.2	109.5	75.1	77.7	72	75.6	79.9	71.8	78.5	82.9	76
72h	37.5	43.1	32.3	107.5	110.3	104.5	45.5	48.7	42.3	66.4	71.1	61.2	80.3	85	78.2	108	112.3	105.6	71.1	76.6	65.7	66.2	72.4	60.2	74.9	78.1	70.2
96h	22.5	25.3	19.6	112.4	116.4	107.9	31	35.3	27.4	46.57	51.2	40.9	72.9	77.2	67.1	110.2	115	107.8	61.4	64.7	56.8	54.1	56.9	51.8	70.1	72.5	67.1
Fig. 5g
	solvent								1µM NB-598								10µM NB-598								25µM NB-598
	Replicate 1	Replicate 2	Replicate 3	Replicate 4	Replicate 5	Replicate 6	Replicate 7	Replicate 8	Replicate 1	Replicate 2	Replicate 3	Replicate 4	Replicate 5	Replicate 6	Replicate 7	Replicate 8	Replicate 1	Replicate 2	Replicate 3	Replicate 4	Replicate 5	Replicate 6	Replicate 7	Replicate 8	Replicate 1	Replicate 2	Replicate 3	Replicate 4	Replicate 5	Replicate 6	Replicate 7	Replicate 8
LNCaP Abl control	103.6			108.5	96.65	87.36	99.29	104.6	75.04	81.35	75.42	70.33	84.06	78.17	84.19	74.42	64.65	54.74	51.44	50.69	49.34	56.17	44.46	51.12	38.4	37.1	37.54	31.9	33.51	33.94	32.48	23.16
LNCaP Abl-Abi	113.8	104.9	111.3	103.2	92.83	90.46	92.79	90.68		84.67	88.15	73.11		105.6		81.71	54.49	52.54	53.09	58.15	57.66	59.36	60.71	77.75	55.01	50.82	50.67	54.05	48.32	47.18	42.42	46.26
LNCaP Abl-Enza	111	99.95	103.3	95.82	98.93	106	102.3	82.69	86.88	73.11	74.69	73.99	85.24	77.13	78.75	58.81	59.4	52.6	53.29	51.91	52.39	55.04	48.66	49.26	40.31	40.35	35.71	39.13	39.95	31.88	37.5	37.92

## Sheet: Fig. 6
Fig. 6b
	C4-2 RLU (normalised firely/renilla)
	miR-205 OFF	miR-205 ON	50µM TB
Replicate 1	1.24	0.4	0.64
Replicate 2	1.21	0.68	0.78
Replicate 3	1.57	0.43	0.62
Fig. 6c
	RLU (normalised firefly/renilla)
	sh2393 ETOH	sh2393 DOX	sh2921 ETOH	sh2921 DOX
Replicate 1	0.99	0.537363	0.97	0.194607
Replicate 2	1.001	0.372981	0.98	0.279728
Replicate 3	0.98	0.464169	1.04	0.556688
Fig. 6d
	C4-2 RLU (normalised firely/renilla)
	empty vector	SQLE expression
Replicate 1	1.34	1.91
Replicate 2	1.54	1.92
Replicate 3	1.52	1.94
Fig. 6e
	normalised KLK3 mRNA
	Replicate 1	Replicate 2	Replicate 3
shluc EtOH	0.996467	0.869258	1.13428
shluc DOX	1.26148	1.09187	1.13428
sh2393 EtOH	0.774945	1.01774	1.20732
sh2393 DOX	0.522173	0.675166	0.601996
sh2921 EtOH	1.19876	0.645963	1.15528
sh2921 DOX	0.447205	0.254658	0.496894
Fig. 6f
	C4-2 normalised KLK3 mRNA levels		C4-2 medium PSA protein (ng/ml)		C4-2 normalised TMPRSS2 mRNA levels
	empty vector	SQLE expression	empty vector	SQLE expression	empty vector	SQLE expression
Replicate 1	1.01	1.443	8.45	11.74	1.02	1.56
Replicate 2	1.1	1.543	7.81	11.86	1.2	1.78
Replicate 3	0.97	1.345	7.74	9.81	0.92	1.82
Fig. 6g
	normalised KLK3 mRNA
	Replicate 1	Replicate 2	Replicate 3
solvent	0.91	1.15	0.94
25µM TB	0.41	0.36	0.45
50µM TB	0.5	0.37	0.34
100µM TB	0.12	0.12	0.06
1µM NB	0.73	0.21	0.38
10µM NB	0.04	0.08	0.13
25µM NB	0.22	0.09	0.12
Fig. 6h
	C4-2 normalised KLK3 mRNA levels				C4-2 medium PSA protein (ng/ml)				C4-2 normalised TMPRSS2 mRNA levels
	miR-205 OFF	miR-205 ON	50µM TB	50µM TB + Chol	miR-205 OFF	miR-205 ON	50µM TB	50µM TB + Chol	miR-205 OFF	miR-205 ON	50µM TB	50µM TB + Chol
Replicate 1	1.01	0.53	0.18	0.43	8.86	1.19	3.81	7	1.01	0.51	0.2	0.28
Replicate 2	1.1	0.48	0.15	0.51	8.12	1.37	4.02	5.2	1.1	0.12	0.23	0.47
Replicate 3	0.97	0.6	0.21	0.38	10.3	1.59	4.63	7.8	0.97	0.48	0.14	0.4

## Sheet: Fig. 7
Fig. 7b
	PSA (ng/ml)
	DMSO								Terbinafine
	Mouse 1	Mouse 2	Mouse 3	Mouse 4	Mouse 5	Mouse 6	Mouse 7	Mouse 8	Mouse 1	Mouse 2	Mouse 3	Mouse 4	Mouse 5	Mouse 6	Mouse 7
week 3	102.28	98.78	115.56	96.44	102.32	89.86	84.32	91.64	94.48	83.38	102.18	79.82	76.76	105.98	100.5
week 5	212.6	191.64	243.6	195.74	231.4	225.2	218.6	147.3	438.8	377	333.8	408.6	385.9	367.8	332
week 7	186.62	195.9	251	130.9	198.4	231	176.44	129.04		421.8	400.2	463.8	451.6	499.8	395.8
week 9	189.39	211.18	307.12	164.45		237.39	249.44	232.05		495.89	515.76	537.69	591.71	597.31	506.34
Fig. 7c
	Tumour volume (mm2)
	DMSO								Terbinafine
	Mouse 1	Mouse 2	Mouse 3	Mouse 4	Mouse 5	Mouse 6	Mouse 7	Mouse 8	Mouse 1	Mouse 2	Mouse 3	Mouse 4	Mouse 5	Mouse 6	Mouse 7
week 3	85.043	80.235	54.191	87.139	68.688	80.174	76.462	78.826	70.958	83.981	75.335	88.954	80.207	81.994	65.065
week 4	143.628	131.642	109.621	157.1	125.132	133.166	147.535	163.793	255.241	273.613	267.786	285.289	242.701	242.897	231.951
week 5	334.662	253.155	296.207	278.332	295.837	264.36	297.874	267.373	583.212	578.086	563.471	523.35	486.782	499.699	555.421
week 6	472.586	360.853	362.732	351.35	412.871	379.537	350.012	375.542	842.621	738.284	709.151	747.961	637.046	816.274	712.408
week 7	545.911	440.912	481.86	398.583	418.049	392.799	433.515	423.05		824.655	891.839	909.42	823.074	953.009	914.778
week 8	621.289	531.241	568.101	422.01	465.613	480.173	426.185	501.897		986.431	1115.79	1090.11	997.663	1201.07	1186.75
week 9	710.398	662.031	699.359	466.297		597.654	561.06	626.364		1157.16	1341.82	1266.85	1152.72	1513.56	1399.81
Fig. 7e		Fig. 7f		Fig. 7g		Fig. 7h		Fig. 7i
Automated quantification of histological slides
apoptotic bodies per mm2		TUNEL pos cells per mm2		LC3 puncta/cell		% Vital tumour area		% cells with AR exclusively in nucleus
DMSO	TB	DMSO	TB	DMSO	TB	DMSO	TB	DMSO	TB
73.2092	102.99	62	89	15.58	33.52	84.1919	36.1315	98.8637	96.1166
30.8	174.504	56	132	22.2569	36.4102	77.4949	57.8875	97.2307	91.1301
67.4383	80.3	72	92	27.0682	41.2176	92.2023	9.17696	98.135	94.3586
33.4289	74.93	31	70	23.091	34.5922	70.6562	36.916	95.4176	88.3187
94.6604	107.47	48	98	34.1105	35.151	81.0994	5.77101	99.2905	82.3894
65.594		51		32.1538		74.4594		96.1859
								97.6829
Fig. 7j
Serum Cholesterol
DMSO	TB
67	99
102	114
72	88
75	84
61	63
86

## Sheet: Fig. S1
Fig. S1e			Fig. S1f											Fig. S1g
SQLE expression score			SQLE expression score											SQLE/PSA correlation
Gleason 6+7a	Gleason ≥7b		Gleason <6	Gleason 7	Gleason >8	pT2	pT3	pT4	pN0	pN1	R0	R1		TMA core	SQLE	PSA (ng/ml)
4	3		7	10	3	8	3	3.5	5.25	9	4.25	5		1	9	82
2	6		3	4	8	3.25	5	7	4	7	3	4		2	5.25	49.4
4	4.5		8	1	12	3.25	3.75	6	4.25	9.75	7	7		3	4	24.6
8	4		6	6	12	6	8	9	3	5.5	6.5	7		4	4.25	22.9
3.5	9		4	8	4	7.5	3.75	9.75	7	2	8	5		5	7	108
3	4		10.5	8	4	7	3.5	5	6.5	6	5.5	10.75		6	9.75	62
5	8		7	8	4	5.25	2.25	1.25	5	8	4	4		7	3	22.3
3.5	6		4.5	4	8	4.25	6.25	3.75	4	7	4	5		8	7	20.6
3	6		4	4	6	4	7.5	2	7	8	8.5	5		9	6.5	160
3	8		9	9	8.5	8.5	7.25	4	7	5	8.5	3.25		10	5.5	73.4
8	8		4	8	6	3.75	3	5.25	5	2.75	5.75	8		11	5	35.2
4	4		8	7	10.5	5.5	8	7.5	10.75	5.5	6	8		12	4	32
4	8		10.5	3	8	6.25	3.5	6.25	8	6.5	3.25	2		13		29.4
3	6		7.5	2	4	6.25	4	6	5.5	6	3.75	5.25		14	2	66.4
1.5	12		5	4	9	5	4	8.5	4	6	4.75	3.25		15	7	42.7
8	5		6	7.5	6	3.25	10.5	12	4	5	5.5	3.5		16	6	20.6
1.5	3.5		8	6	7	6.5	5.5	9	8.5	5	3.5	6		17	7	108
3	3		6	4	7.5	1	6	8	8.5	3.75	2.25	6.25		18	8	29.8
6	8		6	12	6	5	4.75	5	4	3.5	3.5	4		19	5	41.1
3	8		8	12	5	8	5	7.25	5.75	3.5	2	4.25		20	7	125
2	4		12	5	6	4	5.5	5	5	4.25	7	6		21	10.75	79
3	7		8	5	8	7	7.5	6.5	6	6.5	3.25	1		22	8	71
6	6		5	8	7.5	6	5.5	5.5	5	2	3.5	5.25		23	8	24.7
8	6		6	4	8	3.25	4	5	1.25	5	5.5	5.25		24	5.5	23
6	7		7.5	6	6	1	3.75	5	3.25	2.5	7.75	5		25	4	49.9
8	3		5	7.5	8	4.5	5.75	6.5	3.5	8	3.75	5		26	4	40.5
1	1		7.5	10.5	6	3	4	5.25	3.25	6.5	6.25	5.75		27	8.5	93.3
3	3		12	10	4	8	5.5	7	6	2	1	8		28	8.5	150
3	4		4	8.5	9		7	4.25	3.75	3.75	5.25	10.5		29	4	24
4	8		4	7	9		4	5	7	5	4.5	7.5		30	5	23.4
4	8		9	10.5	8		5	5.75	8	3.5	7	6		31		22.6
4.5	10.5		5	8	7		2	10	3.75	5.5	6.5	7		32	5.75	30.2
9	6		10.5	9	6		6	6.5	4.75	3	6.5	7.5		33	2.75	20.6
4	0		1	10	6		7		5.5	4	6.25	7		34	5	38
4	4		5	5	6		5.75		3.5	2.25	7	9		35	6	156
3	1.5		8	9	9		3.5		2.25	4.5	8.5	9		36	5	54.6
1	5		4	7.5	10		6.5		3.5	3.5	7	7		37	5.5	113
2.5	10		7	7	9		2.25		2	4.25	10.5	9.75		38	6.5	29.6
2	4		7	8	9		6.5		7	8.5	5	5.5		39	1.25	27.8
2.5	8		0	7.5	8		7		8	5.25	8	6		40	6	62.8
6	4		6	5	7		8		2	6.5	4	8		41	3.25	32.2
4	9		6		6		2		3.25	6.25	8	7		42	6	29
8	8		3.5		6		2		5.25	7.25	9	5		43	3.5	55
4	2		4		6		3		3.25	4	12	2.75		44	5	20
5	7.5		7		9		4		3.5	4.5	4	5.5		45	3.25	82
8.5	4		3		10		6		3	3	7.5	6.5		46	5	41.8
3	8		10		9		3.5		6	5.75	5	6		47	6	98.1
6	4		8				6.25		3.5	5.25	6	3.75		48	3.75	51.19
4	4		3				5.25		6.25	7.5	5	3.5		49	3.75	79.59
1	6		1				6		7.5	6.5	8	3.5		50	7	64
3	10		3				4.5		5.5	7.25	6.5	4.25		51	8	69.4
8	9		4				6.5		4	3.75	3.5	6.5		52	3.5	34.61
1	8		8				5.25		4	7.5	3.5	5		53	3.5	25.43
2.5	7		4				7		6	6	4.25	2.5		54	3.75	99.36
1	3		8				6.5		6.5	5.25	5.25	2		55	4.25	23.15
3	5		5.5				7.5		7.25	3	3	3.75		56	4.75	75.9
4	8		7				10.5		4.5	6.25	3.75	5.5		57	5.5	32.8
9.5	12		4				8		7.75	4	5.5	3		58	6.5	49.4
4	12		8				5.25		4.25	5.5	10.5	4		59	2	32
1.5	4		8				7		3.75	6	8	2.25		60	5	23.57
6	4		10.5				7		6	10		4.5		61	3.5	114
3	4		7				4		6.25	7		6.25		62	2.5	52.56
2	8		7.5				4		5.75	10.5		7.25		63	8	20.6
4	8.5		10.5				8.5		1	8		4		64	2.25	25.41
3	6		8				6		5.25	8		4.5		65	3.5	118.9
4	3		10.5				7		1	6		5.75		66	2	64.5
7	6		6				2		5.25	10.5		5.25		67	6.5	26.65
3	6		1.5				3.5		4.5	10		7.5		68	7	36.8
6	4		5				2.5		5.25	5		6.5		69	8	21.56
1	8		5.5				8		5	6		7.25		70	2	23.92
8	6		8				4.5		5	8.5		7.5		71	3.25	50.57
2.5	6		8				3.5		7	8		6		72	5.25	22.94
4	6		7.5				8.5		6.5	5		5.25		73	2	20.12
4	6		6				7.75		5.75			6.25		74	3.75	20
6	9		8.5				4.25		6.5			4		75	5	60.58
3	10		12				6		6.25			6		76	3.5	58
4	3						5.25		5.5			7		77	5.5	79.07
2.5	6						3.75		5.75			10.5		78	3.25	21
3.5	4						5		8			10		79	3.5	58
4	3						5.75		7			5		80	3	50.5
6	3.5						10.5		10.5			6		81	4	29.1
3.5	10						10		7.5			8.5		82	3	27.7
3	4						8.5		6			8		83	6	23.03
2	4						7		8.5			5		84	3.5	77.7
1	2.5						10.5		7					85	2.25	73.11
3	6						8		9					86	6.25	118
2	6						9		7					87	7.5	20
6	8						5.5		10.5					88	5.5	50.1
4	3						8		7					89	4.5	20.84
4	2						10.75		5					90	3.5	69.66
2	8						4		8					91	4.25	42.44
6	8						2.75		7.5					92	8.5	92.44
4	3						5		4					93	4	25.88
3	3						5.5		7					94	5.25	83.7
2	8						5		8					95	4	102.24
6	8						5.25		9					96	6.5	48
4	8						4.25		9					97	6	32.58
3	6						7.25		12					98	6.25	71
2	4						4.5		7					99	6.5	154.3
6	6						3		4					100	7.25	51.02
8	9						6		7.5					101	4.5	43.9
2	12						6		5					102	7.25	32.78
3	9						7							103	4	50.69
6	9						7.5							104	7.75	24.82
2	12						6							105	4.25	66.99
4	4						5							106	4.5	28
6	4						6.5							107	3	45
8	6						7							108	3.75	26.28
6	9						3.5							109	6	33
2	4						3.5							110	6.25	23.81
6	4						5.75							111	5.75	55
4	12						9							112	5.75	24.8
3	12						8							113	5.25	36.98
3	2						7							114	1	28.95
4	8													115	5.25	33.6
1	8													116	1	29.71
1	8													117	5.25	28
2	4													118	7.5	29.05
2	4													119	6.5	28.49
1	6													120	7.25	26.96
2	6													121	4.5	40.5
8	6													122	5.25	20.78
6	4													123	3.75	43.88
2	9													124	7.5	43.3
2	12													125	5	28.75
4	6													126	5	21.2
4	9													127	6	32.81
2	8													128	5.25	46
3	6													129	3	24.34
2	8													130	7	55.62
3	8													131	6.25	20.85
1	1													132	6.5	23.33
3	1													133	5.75	41
2	8													134	6.5	597
3	12													135	4	50.85
3	8													136	6.25	65
4	8													137	5.5	28.79
6	12													138	5.75	48.35
3	12													139	5.5	24.72
2	6													140	8	94.3
2	6													141	6	22
4	8													142	7	30.1
4	8													143	10.5	34.5
1	4													144	7.5	29.2
4	8													145	10	21
3	8													146	6	50
6	6													147	8.5	21.4
8	6													148	7	78
4	6													149	7	22.2
4	8													150	9	22.5
3	9													151	7	69.7
3	9													152	10.5	153
4	9													153	7	110
2	6													154	5	37
2	2													155	10.5	61.6
4	9													156	8	37.2
2	12													157	8	26.22
6	6													158	7.5	21.3
3	9													159	8	24.8
4	8													160	4	20.77
4	8													161	6	66
6	9													162	10.5	37
6	9													163	7	35.27
4	9													164	10	25.3
3	12													165	8	21.3
2	3													166	5	26.16
4	6													167	6	38.45
2	8													168	8.5	25.89
4	6													169	9	75
2	6													170	9	24
4	4													171	12	58
8	6													172	8	20
4	9													173		25.17
2	6													174	5	24.64
6	8													175	7	24
4	6													176	4	21.37
3	9													177	7.5	44.5
4	6													178	5	31.1
4	9													179		24
4	12
3	6
4	8
6	4
8	8
	6
	12
	9
	9
	6
	8
	12
	6
	9
	8
	6
	8
	6
	8
	9
	9
	6
	8
	12
	9
	8
	6
	4
	6
	9
	12
	4
	4
	8
	8
	6
	9
	8
	8
	4
	4
	6
	6
	12
	9
	8
	6
	8
	12
	12
	4
	4
	6
	6
	9
	8
	9
	9
	9
	9
	12
	12
	8
	8
	6
	4
	6
	8
	4
	4
	9
	6
	6
	4
	9
	8

## Sheet: Fig. S2
Fig. S2a										Fig. S2b						Fig. S2c
SQLE expression (DCT)
Tumour stage		Gleason Score				Resection status					fold change MIR205HG expression					fold change MiR-205 expression LNCaP									fold change SQLE expression LNCaP
T2	T3+4	GS6	GS7a	GS7b	GS 8-10	R0	R+				control	gRNA 3_1	gRNA 3_2			control gRNA			gRNA 3_1			gRNA 3_2			control gRNA			gRNA 3_1			gRNA 3_2
-6.98	-4.3	-5.74	-4.64	-5.8	-4.65	-6.98	-5.19			Replicate 1	1.27658	1.27135	1.78332			Replicate 1	Replicate 2	Replicate 3	Replicate 1	Replicate 2	Replicate 3	Replicate 1	Replicate 2	Replicate 3	Replicate 1	Replicate 2	Replicate 3	Replicate 1	Replicate 2	Replicate 3	Replicate 1	Replicate 2	Replicate 3
-6.1	-5.19	-5.92	-5.01	-5.63	-5.76	-6.1	-5.52			Replicate 2	0.783346	1.51634	0.824431			1	1.01	1	0.015	0.0248	0.013	0.17	0.06	0.36	1.06	0.69	1.35	4.388	2.58	5.92	2.36	1.98	3.32
-5.74	-4.69	-6.28	-5.675		-4.93	-5.74	-4.95			Replicate 3		1.21283	0.51703
-5.17	-5.46	-5.75	-5.77	-4.69	-4.3	-5.17	-5.66
-5.78	-3.31	-7.91	-5.45	-4.7	-4.76	-5.78	-3.31
-5.24	-4.33	-5.52	-7.085	-5.6	-3.19	-5.24	-6.87									Fig. S2d
-5.92	-5.21	-6.98	-5.46	-7.04	-4.09	-5.92	-4.69
-6.28	-6.9	-6.1	-4.33	-5.16		-6.28	-4.7									ZEB1
-5.75	-3.89	-5.17	-3.98	-5.53		-5.75	-4
-7.91	-3.98	-5.78	-4.7	-5.19		-7.91	-4.7
-5.57	-5.76	-5.24	-5.88	-5.66		-5.19	-6.24
-5.6	-5.66	-5.19	-5.57	-4		-4.69	-4.81
-5.88	-4.69	-4.95	-6.26	-6.24		-5.46	-4.65
-4.64	-4.7		-3.31	-3.89		-3.31	-3.19
-5.01	-4		-6.87	-6.9		-4.33	-4.09
-5.8	-4.7		-3.31	-4.76		-5.57	-4.76
-5.63	-4.65		-5.21			-5.6	-4.3
-5.675	-3.19		-4.69			-5.88	-4.93
-7.04	-4.09		-4.81			-4.64										VNC
	-4.76					-5.01
-5.16	-4.93					-5.8
-6.26						-5.63
-5.53						-5.675
-5.77						-7.04
-5.45
-7.085						-5.21
-4.76						-6.9
-5.19						-3.89
-5.52						-3.98										Fig.S2e
-4.95						-5.16
-3.31						-6.26										fold change Zeb1 expression						fold change VIM expression						fold change CDH1 expression
-6.87						-5.53										gRNA 3_1			gRNA 3_2			gRNA 3_1			gRNA 3_2			gRNA 3_1			gRNA 3_2
-6.24						-5.77										Replicate 1	Replicate 2	Replicate 3	Replicate 1	Replicate 2	Replicate 3	Replicate 1	Replicate 2	Replicate 3	Replicate 1	Replicate 2	Replicate 3	Replicate 1	Replicate 2	Replicate 3	Replicate 1	Replicate 2	Replicate 3
-4.81						-5.45										2.413	1.985	2.041	2.716	2.415	2.971	2.546	2.1518	2.054	1.9162	1.79	1.51	0.192	0.0689	0.109	0.35	0.15	0.2838
						-7.085
						-4.76
						-5.76										Fig.S2f
																percentage of migrating cells (PC-3)
																control gRNA			gRNA 3_2
																Replicate 1	Replicate 2	Replicate 3	Replicate 1	Replicate 2	Replicate 3
																100	103	102	153.67	170.99	155

## Sheet: Fig. S3
Fig. S3a												Fig. S3b
	LNCaP Free cholesterol labelling (%)												C4-2 Free cholesterol labelling (%)
	miR-205 OFF			miR-205 ON			Terbinafine (50µM)						empty vector			SQLE overexpression
	Replicate 1	Replicate 2	Replicate 3	Replicate 1	Replicate 2	Replicate 3	Replicate 1	Replicate 2	Replicate 3				Replicate 1	Replicate 2	Replicate 3	Replicate 1	Replicate 2	Replicate 3
M+0	83.8	83.2	83.3	88.2	88.2	88.3	93	94.4	93.3			M+0	77.981	77.1	77.255	74.404	73.807	74.135
M+1	1.9	1.8	1.9	1.9	1.9	2	2.1	0.7	2.1			M+1	1.368	1.338	1.43	1.306	1.3	1.319
M+2	0.8	0.8	0.8	0.7	0.8	0.8	0.8	1.1	0.8			M+2	0.343	0.351	0.312	0.32	0.329	0.312
M+3	0.8	0.8	0.9	0.8	0.8	0.8	0.8	0.7	0.7			M+3	0.155	0.144	0.153	0.148	0.142	0.151
M+4	0.8	0.8	0.8	0.7	0.7	0.8	0.6	0.6	0.6			M+4	-0.053	-0.047	-0.05	-0.046	-0.047	-0.045
M+5	0.6	0.5	0.6	0.4	0.5	0.5	0.1	0.1	0.1			M+5	0.018	0.015	0.016	0.011	0.012	0.011
M+6	1.1	1.2	1.3	1.1	1.1	1.2	0.7	0.5	0.6			M+6	0.008	0.016	0.013	0.006	0.009	0.006
M+7	1.2	1.1	1.2	1	1	1	0.4	0.5	0.4			M+7	0.012	0.014	0.011	0.021	0.021	0.018
M+8	1.3	1.3	1.4	1	1	1	0.4	0.4	0.4			M+8	0.075	0.082	0.077	0.055	0.067	0.057
M+9	1.2	1.2	1.2	0.8	0.9	0.8	0.3	0.3	0.3			M+9	0.073	0.077	0.082	0.065	0.059	0.065
M+10	1.3	1.3	1.4	0.9	0.8	0.8	0.2	0.2	0.2			M+10	0.127	0.137	0.136	0.106	0.1	0.106
M+11	1.2	1.3	1.2	0.8	0.8	0.7	0.2	0.2	0.2			M+11	0.252	0.259	0.247	0.222	0.237	0.216
M+12	1.1	1.1	1.1	0.6	0.5	0.5	0.1	0.1	0.1			M+12	0.302	0.321	0.315	0.261	0.27	0.262
M+13	0.9	1	0.9	0.4	0.4	0.3	0	0	0			M+13	0.435	0.475	0.456	0.394	0.397	0.395
M+14	0.7	0.8	0.7	0.3	0.3	0.2	0.1	0.1	0.1			M+14	0.637	0.692	0.675	0.596	0.605	0.597
M+15	0.5	0.6	0.5	0.2	0.2	0.1	0	0	0			M+15	0.868	0.964	0.918	0.829	0.841	0.837
M+16	0.4	0.4	0.4	0.1	0.1	0.1	0	0	0			M+16	1.185	1.289	1.234	1.163	1.184	1.167
M+17	0.2	0.3	0.2	0	0	0	0	0	0			M+17	1.197	1.269	1.185	1.189	1.2	1.227
M+18	0.1	0.2	0.1	0	0	0	0	0	0			M+18	1.868	1.98	1.934	1.953	2.013	1.989
M+19	0.1	0.1	0.1	0	0	0	0	0	0			M+19	2.165	2.283	2.276	2.375	2.453	2.43
M+20	0	0	0	0	0	0	0	0	0			M+20	2.355	2.458	2.44	2.731	2.804	2.786
M+21	0	0	0	0	0	0	0	0	0			M+21	2.364	2.448	2.436	2.889	3.005	2.94
M+22	0	0	0	0	0	0	0	0	0			M+22	2.138	2.201	2.208	2.794	2.867	2.825
M+23	0	0	0	0	0	0	0	0	0			M+23	1.763	1.785	1.814	2.471	2.525	2.494
M+24	0	0	0	0	0	0	0	0	0			M+24	1.209	1.214	1.251	1.797	1.842	1.8
M+25	0	0	0	0	0	0	0	0	0			M+25	0.765	0.763	0.784	1.24	1.252	1.215
M+26	0	0	0	0	0	0	0	0	0			M+26	0.262	0.25	0.264	0.455	0.466	0.452
M+27	0	0	0	0	0	0	0	0	0			M+27	0.127	0.123	0.129	0.243	0.242	0.234
Fig. S3c
	LNCaP Cholesterol uptake
	unlabeled			M+3
	mean	SD	n	mean	SD	n
miR-205 OFF	33.5	6.6	3	40.7	8.1	3
miR-205 ON	22.6	2	3	42	3.7	3
50µM terbinafine	19.6	0.7	3	37	1.4	3

[truncated: 4 more sheets: Fig. S4, Fig. S5, Fig. S6, Fig. S7]
